# Supplementary material for: Portable Electrochemical DNA Sensors Based on Gene Amplification Reactions to Screen and Identify Pathogen and SNPs
Source: Sensors (Basel). 2022 Feb 26;22(5):1865. doi: 10.3390/s22051865 (PMC8914808; doi:10.3390/s22051865)
Supplement: Supplementary file 1 [file sensors-22-01865-s001.zip]

Archive with 1 entries (1 files):
- sensors-1579755-supplementary.pdf
